# Supplementary material for: Effect of Moderate Electric Fields on the Physical and Chemical Characteristics of Cheese Emulsions
Source: Gels. 2023 Sep 14;9(9):747. doi: 10.3390/gels9090747 (PMC10529439; doi:10.3390/gels9090747)
Supplement: Supplementary file 1 [file gels-09-00747-s001.zip]

Archive with 1 entries (1 files):
- gels-2533062-supplementary.pdf
